# Supplementary material for: Computational System Level Approaches for Discerning Reciprocal Regulation of IL10 and IL12 in Leishmaniasis
Source: Front Genet. 2022 Jan 19;12:784664. doi: 10.3389/fgene.2021.784664 (PMC8807686; doi:10.3389/fgene.2021.784664)
Supplement: Supplementary file 1 [file DataSheet1.xlsx]

## Sheet: S1-Sensitivity matrix Healthy
					Supplementary file (S1): Sensitivity matrix for Healthy model
	LPG	TLR2	TLR6	LPG-TLR	PI3K	AKT	C.SP-1	N. SP-1	N.IL-10	MyD88	IRAK4-IRAK1	Activated TRAF6	IKK activation complex	IKB p65 p50	p65 p50	NFKB	N. IL-12	C. IL-12	PM.IL-12	PM.IL-12R	PM.IL-12R & Complex	C. JAK2-TYK2	C. 2STAT-4	N. 2STAT-4	N. SHP-1	C.SHP-1	N. IFN-g	C. IFN-g	PM. IFN-g	PM. IFN-gR	PM. IFN-g&R complex	C. JAK1-JAK2	C. 2STAT-1	N. 2STAT-1	N. iNOS	C. iNOS	N. NFAT5	C. NFAT5	PM. Salt	PM. Brx	C. JIP4	C. MKK6-MKK3	C. p38
LPG	0	0	0	0	0	0	0	0	0	0	0	0	0	0	0	0	0	0	0	0	0	0	0	0	0	0	0	0	0	0	0	0	0	0	0	0	0	0	0	0	0	0	0
TLR2	0	0	0	0	0	0	0	0	0	0	0	0	0	0	0	0	0	0	0	0	0	0	0	0	0	0	0	0	0	0	0	0	0	0	0	0	0	0	0	0	0	0	0
TLR6	0	0	0	0	0	0	0	0	0	0	0	0	0	0	0	0	0	0	0	0	0	0	0	0	0	0	0	0	0	0	0	0	0	0	0	0	0	0	0	0	0	0	0
LPG-TLR	0	0	0	0	9.62787e-06	6.09813e-12	2.29793e-12	1.27212e-12	1.35394e-16	9.99747e-06	5.32178e-10	3.70736e-13	1.6587e-14	5.42793e-19	9.97023e-20	2.37742e-20	4.69719e-22	4.30365e-23	0	0	0	0	0	0	0	3.72122e-07	0	0	0	0	0	0	0	0	1.10878e-22	1.86933e-23	1.94523e-17	0	0	0	0	0	0
PI3K	0	0	0	0	0	9.62396e-07	5.19282e-07	4.3367e-07	7.38266e-11	0	0	0	0	0	0	0	4.87738e-16	6.42852e-17	0	0	0	0	0	0	0	0.0639941	0	0	0	0	0	0	0	0	1.12292e-16	2.93288e-17	1.42403e-11	2.97509e-08	0	0	0	0	0
AKT	0	0	0	0	0	0	0.327334	0.480097	0.000140832	0	0	0	0	0	0	0	1.36109e-09	2.08741e-10	0	0	0	0	0	0	0	0	0	0	0	0	0	0	0	0	3.0896e-10	9.73144e-11	3.28929e-05	0.0515988	0	0	0	0	0
C.SP-1	0	0	0	0	0	0	0	0.738138	0.000402422	0	0	0	0	0	0	0	5.24885e-09	9.30153e-10	0	0	0	0	0	0	0	0	0	0	0	0	0	0	0	0	1.17269e-09	4.44892e-10	0.000106303	0.126578	0	0	0	0	0
N. SP-1	0	0	0	0	0	0	0	0	0.000955129	0	0	0	0	0	0	0	1.51403e-08	3.07517e-09	0	0	0	0	0	0	0	0	0	0	0	0	0	0	0	0	3.32381e-09	1.50843e-09	0.000257306	0.228802	0	0	0	0	0
N.IL-10	0	0	0	0	0	0	0	0	0	0	0	0	0	0	0	0	0	0	0	0	0	0	0	0	0	0	0	0	0	0	0	0	0	0	0	0	0	0	0	0	0	0	0
MyD88	0	0	0	0	0	0	0	1.01115e-25	3.22022e-30	0	0.000102194	1.03739e-07	6.3849e-09	2.59536e-13	5.85113e-14	1.77374e-14	3.6641e-19	3.85808e-20	0	0	0	0	0	0	0	0	0	0	0	0	0	0	0	0	2.76755e-24	3.72306e-25	6.05012e-19	1.20084e-22	0	0	0	0	0
IRAK4-IRAK1	0	0	0	0	0	0	0	2.25737e-20	1.25143e-24	0	0	0.00197353	0.000193707	1.02005e-08	2.91278e-09	1.21853e-09	3.41703e-14	4.20522e-15	0	0	0	0	0	0	0	0	0	0	0	0	0	0	0	0	3.73581e-19	7.83594e-20	5.88728e-14	1.72192e-17	0	0	0	0	0
Activated TRAF6	0	0	0	0	0	0	0	7.33031e-17	3.78202e-21	0	0	0	0.181228	1.91318e-05	4.90023e-06	2.77903e-06	9.45613e-11	1.31223e-11	0	0	0	0	0	0	0	0	0	0	0	0	0	0	0	0	1.17344e-15	2.55385e-16	1.65815e-10	5.43891e-14	0	0	0	0	0
IKK activation complex	0	0	0	0	0	0	0	4.10538e-15	3.53593e-19	0	0	0	0	0.000110662	5.73174e-05	4.96423e-05	2.30545e-09	4.29367e-10	0	0	0	0	0	0	0	0	0	0	0	0	0	0	0	0	4.08517e-14	1.33254e-14	4.31397e-09	2.05265e-12	0	0	0	0	0
IKB p65 p50	0	0	0	0	0	0	0	1.12917e-10	1.14094e-14	0	0	0	0	0	0.32751	0.531793	3.59642e-05	8.63456e-06	0	0	0	0	0	0	0	0	0	0	0	0	0	0	0	0	8.62833e-10	3.53063e-10	7.23504e-05	4.59045e-08	0	0	0	0	0
p65 p50	0	0	0	0	0	0	0	4.69926e-10	5.90366e-14	0	0	0	0	0	0	0.864456	8.64898e-05	2.60884e-05	0	0	0	0	0	0	0	0	0	0	0	0	0	0	0	0	2.76143e-09	1.40736e-09	0.00018711	1.56754e-07	0	0	0	0	0
NFKB	0	0	0	0	0	0	0	1.53061e-09	2.34278e-13	0	0	0	0	0	0	0	0.000144959	5.74729e-05	0	0	0	0	0	0	0	0	0	0	0	0	0	0	0	0	6.64874e-09	4.41009e-09	0.000366299	4.13556e-07	0	0	0	0	0
N. IL-12	0	0	0	0	0	0	0	0	0	0	0	0	0	0	0	0	0	0.285573	0	0	0	0	0	0	0	0	0	0	0	0	0	0	0	0	0	0	0	0	0	0	0	0	0
C. IL-12	0	0	0	0	0	0	0	0	0	0	0	0	0	0	0	0	0	0	0	0	0	0	0	0	0	0	0	0	0	0	0	0	0	0	0	0	0	0	0	0	0	0	0
PM.IL-12	0	0	0	0	0	0	0	0	0	0	0	0	0	0	0	0	0	0	0	0	0	0	0	0	0	0	0	0	0	0	0	0	0	0	0	0	0	0	0	0	0	0	0
PM.IL-12R	0	0	0	0	0	0	0	0	0	0	0	0	0	0	0	0	0	0	0	0	0	0	0	0	0	0	0	0	0	0	0	0	0	0	0	0	0	0	0	0	0	0	0
PM.IL-12R & Complex	0	0	0	0	1.239e-18	2.56511e-25	3.52486e-26	5.881e-27	1.88063e-31	0	0	0	0	0	0	0	1.01517e-37	3.96892e-39	0	0	0	0.000159817	3.50882e-08	2.04757e-08	1.68833e-12	3.41682e-16	1.25347e-12	3.41446e-13	0	0	0	0	0	0	2.47838e-38	1.643e-39	1.03805e-32	8.77029e-29	0	0	0	0	0
C. JAK2-TYK2	0	0	0	0	6.41555e-14	1.88014e-20	3.77796e-21	1.06713e-21	6.78074e-26	0	0	0	0	0	0	0	1.5585e-31	1.42335e-32	0	0	0	0	0.000302227	0.000292608	3.9345e-08	1.20294e-11	2.55299e-08	9.68226e-09	0	0	0	0	0	0	3.68275e-32	6.26509e-33	7.32803e-27	3.01008e-23	0	0	0	0	0
C. 2STAT-4	0	0	0	0	8.73382e-10	3.00293e-16	6.87932e-17	2.22339e-17	1.58632e-21	0	0	0	0	0	0	0	4.17515e-27	3.94859e-28	0	0	0	0	0	0.864576	0.000272834	1.26811e-07	0.000140909	8.13036e-05	0	0	0	0	0	0	9.84559e-28	1.74156e-28	1.85937e-22	7.01878e-19	0	0	0	0	0
N. 2STAT-4	0	0	0	0	3.12812e-09	1.21581e-15	3.10274e-16	1.13515e-16	9.19588e-21	0	0	0	0	0	0	0	2.85801e-26	2.88964e-27	0	0	0	0	0	0	0.000603656	3.7583e-07	0.000268858	0.000193009	0	0	0	0	0	0	6.71157e-27	1.2826e-27	1.17622e-21	4.01466e-18	0	0	0	0	0
N. SHP-1	0	0	0	0	1.05812e-05	4.74061e-12	1.34893e-12	5.26773e-13	4.00813e-17	0	0	0	0	0	0	0	9.04716e-23	7.03937e-24	0	0	0	0	0	0	0	0.000988921	0	0	0	0	0	0	0	0	2.1562e-23	3.02653e-24	4.56415e-18	1.79387e-14	0	0	0	0	0
C.SHP-1	0	0	0	0	0.0199627	1.22225e-08	4.52882e-09	2.49958e-09	2.9139e-13	0	0	0	0	0	0	0	1.30619e-18	1.47114e-19	0	0	0	0	0	0	0	0	0	0	0	0	0	0	0	0	3.0448e-19	6.58431e-20	4.59539e-14	1.23385e-10	0	0	0	0	0
N. IFN-g	0	0	0	0	0	0	0	0	0	0	0	0	0	0	0	0	0	0	0	0	0	0	0	0	0	0	0	0.367527	0	0	0	0	0	0	0	0	0	0	0	0	0	0	0
C. IFN-g	0	0	0	0	0	0	0	0	0	0	0	0	0	0	0	0	0	0	0	0	0	0	0	0	0	0	0	0	0	0	0	0	0	0	0	0	0	0	0	0	0	0	0
PM. IFN-g	0	0	0	0	0	0	0	0	0	0	0	0	0	0	0	0	0	0	0	0	0	0	0	0	0	0	0	0	0	0	0	0	0	0	0	0	0	0	0	0	0	0	0
PM. IFN-gR	0	0	0	0	0	0	0	0	0	0	0	0	0	0	0	0	0	0	0	0	0	0	0	0	0	0	0	0	0	0	0	0	0	0	0	0	0	0	0	0	0	0	0
PM. IFN-g&R complex	0	0	0	0	4.19466e-16	7.59381e-23	9.15846e-24	5.10492e-17	2.6652e-21	0	0	0	0	0	0	0	3.53114e-15	3.98743e-16	0	0	0	0	0	0	8.85851e-10	1.3801e-13	0	0	0	0	0	0.000949476	2.63161e-07	1.97781e-07	9.68474e-11	2.49862e-11	1.2179e-10	3.78799e-14	0	0	0	0	0
C. JAK1-JAK2	0	0	0	0	3.14724e-12	8.13482e-19	1.48821e-19	3.88439e-13	3.33891e-17	0	0	0	0	0	0	0	1.76188e-11	2.68238e-12	0	0	0	0	0	0	3.3303e-06	7.27044e-10	0	0	0	0	0	0	0.000422103	0.000550294	3.35616e-07	1.22008e-07	4.57393e-07	1.99465e-10	0	0	0	0	0
C. 2STAT-1	0	0	0	0	1.28938e-08	3.89378e-15	8.07479e-16	1.61934e-09	1.75287e-13	0	0	0	0	0	0	0	5.44823e-08	1.03145e-08	0	0	0	0	0	0	0.00777194	2.35423e-06	0	0	0	0	0	0	0	0.855699	0.000699053	0.000367064	0.00106537	6.44943e-07	0	0	0	0	0
N. 2STAT-1	0	0	0	0	3.3144e-08	1.17007e-14	2.8061e-15	4.18951e-09	5.76892e-13	0	0	0	0	0	0	0	1.06652e-07	2.43647e-08	0	0	0	0	0	0	0.0121396	4.85783e-06	0	0	0	0	0	0	0	0	0.000965627	0.000697396	0.00166166	1.32969e-06	0	0	0	0	0
N. iNOS	0	0	0	0	0	0	0	0	0	0	0	0	0	0	0	0	0	0	0	0	0	0	0	0	0	0	0	0	0	0	0	0	0	0	0	0.796876	0	0	0	0	0	0	0
C. iNOS	0	0	0	0	0	0	0	0	0	0	0	0	0	0	0	0	0	0	0	0	0	0	0	0	0	0	0	0	0	0	0	0	0	0	0	0	0	0	0	0	0	0	0
N. NFAT5	0	0	0	0	0	0	0	1.01432e-05	2.09668e-09	0	0	0	0	0	0	0	0.000134919	4.79925e-05	0	0	0	0	0	0	0	0	0	0	0	0	0	0	0	0	2.65309e-05	2.71473e-05	0	0.00198559	0	0	0	0	0
C. NFAT5	0	0	0	0	0	0	0	0.0096651	3.46435e-06	0	0	0	0	0	0	0	1.54966e-07	3.87993e-08	0	0	0	0	0	0	0	0	0	0	0	0	0	0	0	0	3.29216e-08	1.99739e-08	0.00198579	0	0	0	0	0	0
PM. Salt	0	0	0	0	0	0	0	4.46642e-13	3.09364e-17	0	0	0	0	0	0	0	2.25384e-18	2.34508e-19	0	0	0	0	0	0	0	0	0	0	0	0	0	0	0	0	5.28283e-19	1.04256e-19	8.65051e-14	2.49944e-10	0	0	0.263221	0.686486	9.47471e-06
PM. Brx	0	0	0	0	0	0	0	5.10448e-13	3.53559e-17	0	0	0	0	0	0	0	2.57581e-18	2.68009e-19	0	0	0	0	0	0	0	0	0	0	0	0	0	0	0	0	6.03752e-19	1.1915e-19	9.8863e-14	2.85651e-10	0	0	0.300824	0.784556	1.08282e-05
C. JIP4	0	0	0	0	0	0	0	1.37971e-12	1.19125e-16	0	0	0	0	0	0	0	8.08263e-18	9.74084e-19	0	0	0	0	0	0	0	0	0	0	0	0	0	0	0	0	1.87455e-18	4.41182e-19	2.66115e-13	6.43418e-10	0	0	0	0.99998	1.96974e-05
C. MKK6-MKK3	0	0	0	0	0	0	0	2.01525e-11	3.40728e-15	0	0	0	0	0	0	0	1.92165e-16	3.3967e-17	0	0	0	0	0	0	0	0	0	0	0	0	0	0	0	0	4.29463e-17	1.62362e-17	3.92207e-12	4.81453e-09	0	0	0	0	6.15048e-05
C. p38	0	0	0	0	0	0	0	6.69841e-07	1.40902e-10	0	0	0	0	0	0	0	7.44039e-12	1.45155e-12	0	0	0	0	0	0	0	0	0	0	0	0	0	0	0	0	1.64236e-12	6.99641e-13	1.31385e-07	0.000125924	0	0	0	0	0

## Sheet: S2-PCA score -Healthy state
	Supplementary file (S2): PCA score for healthy state
	Components	PCA score
1	LPG	1
2	TLR2	1
3	TLR6	1
4	LPG-TLR	1
5	PI3K	0.999105
6	AKT	0.996105
7	C.SP-1	0.899251
8	N. SP-1	0.868659
9	N.IL-10	0.961963
10	MyD88	0.999809
11	IRAK4-IRAK1	0.930823
12	Activated TRAF6	0.785052
13	IKK activation complex	0.99507
14	IKB p65 p50	0.934274
15	p65 p50	0.943479
16	NFKB	0.959091
17	N. IL-12	0.969692
18	C. IL-12	0.978184
19	PM.IL-12	0.657978
20	PM.IL-12R	0.717909
21	PM.IL-12R & Complex	0.553222
22	C. JAK2-TYK2	0.976911
23	C. 2STAT-4	0.975027
24	N. 2STAT-4	0.765227
25	N. SHP-1	0.987415
26	C.SHP-1	0.999645
27	N. IFN-g	0.953633
28	C. IFN-g	0.996536
29	PM. IFN-g	0.808063
30	PM. IFN-gR	0.567309
31	PM. IFN-g&R complex	0.589586
32	C. JAK1-JAK2	0.998607
33	C. 2STAT-1	0.995739
34	N. 2STAT-1	0.676799
35	N. iNOS	0.939474
36	C. iNOS	0.891712
37	N. NFAT5	0.778237
38	C. NFAT5	0.917391
39	PM. Salt	0.906211
40	PM. Brx	0.21722
41	C. JIP4	0.971297
42	C. MKK6-MKK3	0.973361
43	C. p38	0.994754

## Sheet: S3-Flux -Healthy state
	Supplementary data (S3): Flux of healthy state
Sr no	Reactions	Flux
1	TLR6+TLR2+LPG→ LPG-TLR complex	400000
2	LPG-TLR complex→ MyD88+ PI3K	0.001
3	MyD88→ IRAK4-IRAK1	9.99334
4	IRAK4-IRAK1→ Activated TRAF6	19.863
5	Activated TRAF6→ IKK activation complex	14.2
6	IKK activation complex→ IKB p65p50	19.9858
7	p65p50→ NFKB	99
8	NFKB→N. IL12	19.9796
9	PI3K→ C.SHP-1	8.98204
10	PI3K→ Akt	4.5e-05
11	Akt→C. Sp1	16
12	C. Sp1→N.Sp1	10
13	N.Sp1→ IL10	0.987654
14	N.IL12→ C.IL12	150
15	C.IL12→ PM.IL12	232
16	PM. IL12 + IL12R→IL12&R complex	63
17	N.iNOS → C.iNOS	240
18	C. 2STAT-4→ N.2STAT-4	220
19	N. 2STAT-4→ N.IFNγ + N.SHP-1	29.8507
20	N.SHP-1→ C.SHP-1	0.045
21	N.IFNγ→ C.IFNγ	80
22	C.IFNγ→ PM.IFNγ	118.4
23	PM.IFNγ+ IFNγR→ IFNγ&R complex	75.6315
24	Jak1-Jak2→ C.2STAT-1	99.9301
25	C.2STAT-1→ N.2STAT-1	142
26	N.2STAT-1→N.NFAT5 + N.iNOS	99.9286
27	N.NFAT5↔ C.NFAT5	0.02
28	N. Sp1→ C.NFAT5	1.38648
29	N.NFAT5→ N.IL12	99.9667
30	N.2STAT-1→N N.SHP-1	49.47
31	IL12&R complex→ JAK2-TYK2	49.98
32	Salt+ Brx→ JIP4	140
33	JIP4→ MKK3-MKK6	485.915
34	p38→ C.NFAT5	74.9766
35	IKB p65p50→ p65p50	80
36	JAK2-TYK2→ C.2STAT4	99.9584
37	N.NFAT5→ N.iNOS	24.9917
38	NFKB→N.NFAT5	29.9694
39	IFNγ&R complex→ Jak1-Jak2	99.9311
40	MKK3-MKK6→ p38	99.9697

## Sheet: S4-Model Reduction- Healthy 
		Supplementary file (S4): Model reduction values for healthy state
		Sensitivity	Concentrations	Flux
Reactions		0	2000	4000000000
Reaction 1		0	2000	4000000000
TLR6		0	2000	4000000000
TLR2		9.99747e-06	2000	0.001
LPG		9.62787e-06	2000	0.001
Reaction 2		0.000102194	1300.16	9.99334
LPG-TLR complex (myd88)		0.00197353	1252.8	19.863
LPG-TLR complex (pi3k)		0.181228	1522.46	14.2
Reaction 3		0.000110662	1304.89	19.9858
MyD88		0.864456	506.521	99
Reaction 4		0.000144959	1462.69	19.9796
IRAK4-IRAK1		0.0639941	277.046	8.98204
Reaction 5		9.62396e-07	277.046	4.5e-05
Activated TRAF6		0.327334	80.3443	16
Reaction 6		0.738138	66.7827	10
IKK activation complex		0.000955129	212.103	0.987654
Reaction 7		0.285573	2674.52	150
p65p50		0	2900	232
Reaction 8		0	2800	63
NFKB		0	2500	63
Reaction 9		0.796876	1851.68	240
PI3K (shp-1)		0.864576	1161.9	220
Reaction 10		0.000268858	3679.6	29.8507
PI3K (Akt)		0.000603656	4438.88	29.8507
Reaction 11		0.000988921	2483.15	0.045
Akt		0.367527	602.306	80
Reaction 12		0	1480	118.4
C. Sp-1		0	1470	75.6315
Reaction 13		0	1470	75.6315
N. Sp-1		0.000422103	1430.02	99.9301
Reaction 14		0.855699	1056.24	142
N.IL-12 (C.IL-12)		0.00166166	777.472	99.9286
Reaction 15		0.000965627	777.472	99.9286
C.IL-12		0.00198559	3099.59	0.02
Reaction 16		0.228802	212.103	1.38648
PM.IL-12		0.000134919	3099.59	99.9667
IL-12R		0.0121396	777.472	49.47
Reaction 17		0.000159817	2500	49.98
N.iNOS		0.263221	4000	140
Reaction 18		0.300824	3500	140
C.2STAT-4		0.99998	38.8889	485.915
Reaction 19		0.000125924	3700.1	74.9766
N.2STAT-4 (N.IFN-g)		0.32751	556.042	80
N.2STAT-4 (N.SHP-1)		0.000302227	1400.68	99.9584
Reaction 20		2.65309e-05	3099.59	24.9917
N.SHP-1		0.000366299	1462.69	29.9694
Reaction 21		0.000949476	1450	99.9311
N.IFN-g		6.15048e-05	7511.45	99.9697
Reaction 22
C.IFN-g
Reaction 23
PM.IFN-g
PM. IFN-gR
Reaction 24
JAK1-Jak2
Reaction 25
C.2STAT-1
Reaction 26
N.2STAT-1 (N.NFAT5)
N.2STAT-1 (N.iNOS)
Reaction 27
N. NFAT5
Reaction 28
N.Sp-1 (NFAT5)
Reaction 29
N.NFAT-5
Reaction 30
2STAT-1
Reaction 31
IL-12&Rcomplex
Reaction 32
salt
brx
Reaction 33
JIP4
Reaction 34
p38
Reaction 35
IKB p50p65
Reaction 36
Jak2-Tyk2
Reaction 37
N.NFAT-5
Reaction 38
NFKB
Reaction 39
IFNg-R complex
Reaction 40
MKK3-MKK6

## Sheet: S5-Sensitivity matrix Healthy
						Supplementary data (S5): Sensitivity matrix for Disease model
		PM. LPG	PM.TLR2	PM. TLR6	PM. TLR-LPG Complex	Cyto. MyD88	Cyto. IRAK4	Cyto. P-IRAK1	Cyto. Activated TRAF6	Cyto. IKK activation complex	Cyto. IκB kinase	Cyto. Active p65 p50	Nuc. NFκB	Nuc. NLRP3	Nuc. IL-12	Cyto. IL-12	PM. IL-12	PM. IL-12R	PM. IL-12/R	Cyto. JAK2	Cyto. TYK2	Cyto. 2STAT-4	Nuc. 2STAT-4	Nuc. IFN-γ	Cyto. IFN-γ	PM. IFN-γ	PM. IFN-γR	PM. IFN-γ/R complex	Cyto. JAK1	Cyto. JAK2	Cyto. 2STAT-1	Nuc. 2STAT-1	Nuc. NFAT-5	Nuc. iNOS	Cyto. SHP-1	Cyto. NFAT-5	PM. TLR-4	PM. LPG-TLR4 complex	Cyto. TPL2	Cyto. MEK1/2	Cyto. ERK1/2	Nuc. SP-1	Nuc. IL-10	Cyto. IL-10	PM. IL-10	PM. IL-10R	PM. IL-10/R complex	Cyto. JAK2	Cyto. TYK2
1	PM. LPG	0	0	0	0.45	1.1233e-08	0	1.6744e-11	3.3312e-15	3.1181e-16	2.5156e-18	1.7366e-19	9.4879e-21	9.793e-20	4.3608e-20	2.462e-26	0	0	0	0	0	0	0	0	0	0	0	0	0	0	0	0	0	0	1.6289e-16	0	0	0.024385	0.00061471	4.7379e-07	9.4138e-12	1.4528e-10	2.4534e-13	2.1949e-17	0	0	0	0	0
2	PM.TLR2	0	0	0	0.45	1.1233e-08	0	1.6744e-11	3.3312e-15	3.1181e-16	2.5156e-18	2.4386e-20	1.3541e-21	1.6796e-20	6.7557e-21	4.5278e-27	0	0	0	0	0	0	0	0	0	0	0	0	0	0	0	0	0	0	0	0	0	0	0	0	0	0	0	0	0	0	0	0	0
3	PM. TLR6	0	0	0	0.45	1.1233e-08	0	1.6744e-11	3.3312e-15	3.1181e-16	2.5156e-18	2.4386e-20	1.3541e-21	1.6796e-20	6.7557e-21	4.5278e-27	0	0	0	0	0	0	0	0	0	0	0	0	0	0	0	0	0	0	0	0	0	0	0	0	0	0	0	0	0	0	0	0	0
4	PM. TLR-LPG Complex	0	0	0	0	4.8998e-08	0	1.0049e-10	2.6169e-14	3.1221e-15	3.0779e-17	3.3215e-19	1.8685e-20	2.7687e-19	1.0016e-19	7.94e-26	0	0	0	0	0	0	0	0	0	0	0	0	0	0	0	0	0	0	0	0	0	0	0	0	0	0	0	0	0	0	0	0	0
5	Cyto. MyD88	0	0	0	0	0	0	0.0032796	1.2855e-06	2.1545e-07	2.7518e-09	3.3623e-11	1.9173e-12	3.5356e-11	1.1132e-11	1.0868e-17	0	0	0	0	0	0	0	0	0	0	0	0	0	0	0	0	0	0	0	0	0	0	0	0	0	0	0	0	0	0	0	0	0
6	Cyto. IRAK4	0	0	0	0	0	0	0	0	0	0	0	0	0	0	0	0	0	0	0	0	0	0	0	0	0	0	0	0	0	0	0	0	0	0	0	0	0	0	0	0	0	0	0	0	0	0	0	0
7	Cyto. P-IRAK1	0	0	0	0	0	0	0	0.0010365	0.00031005	5.7105e-06	8.0926e-08	4.6813e-09	1.1446e-07	2.9761e-08	3.8231e-14	0	0	0	0	0	0	0	0	0	0	0	0	0	0	0	0	0	0	0	0	0	0	0	0	0	0	0	0	0	0	0	0	0
8	Cyto. Activated TRAF6	0	0	0	0	0	0	0	0	0.383	0.010471	0.00016973	9.9317e-06	0.00032956	6.8429e-05	1.2063e-10	0	0	0	0	0	0	0	0	0	0	0	0	0	0	0	0	0	0	0	0	0	0	0	0	0	0	0	0	0	0	0	0	0
9	Cyto. IKK activation complex	0	0	0	0	0	0	0	0	0	0.048771	0.00092486	8.7065e-07	0.0027833	0.00041284	1.1679e-09	0	0	0	0	0	0	0	0	0	0	0	0	0	0	0	0	0	0	0	0	0	0	0	0	0	0	0	0	0	0	0	0	0
10	Cyto. IκB kinase	0	0	0	0	0	0	0	0	0	0	0.041118	0.020844	0.15983	0.038559	8.609e-08	0	0	0	0	0	0	0	0	0	0	0	0	0	0	0	0	0	0	0	0	0	0	0	0	0	0	0	0	0	0	0	0	0
11	Cyto. Active p65 p50	0	0	0	0	0	0	0	0	0	0	0	0.50489	0.86792	0.59648	7.2591e-07	0	0	0	0	0	0	0	0	0	0	0	0	0	0	0	0	0	0	0	0	0	0	0	0	0	0	0	0	0	0	0	0	0
12	Nuc. NFκB	0	0	0	0	0	0	0	0	0	0	0	0	1	0.83707	9.4483e-07	0	0	0	0	0	0	0	0	0	0	0	0	0	0	0	0	0	0	0	0	0	0	0	0	0	0	0	0	0	0	0	0	0
13	Nuc. NLRP3	0	0	0	0	0	0	0	0	0	0	0	0	0	0	0	0	0	0	0	0	0	0	0	0	0	0	0	0	0	0	0	0	0	0	0	0	0	0	0	0	0	0	0	0	0	0	0	0
14	Nuc. IL-12	0	0	0	0	0	0	0	0	0	0	0	0	0	0	1.7534e-06	0	0	0	0	0	0	0	0	0	0	0	0	0	0	0	0	0	0	0	0	0	0	0	0	0	0	0	0	0	0	0	0	0
15	Cyto. IL-12	0	0	0	0	0	0	0	0	0	0	0	0	0	0	0	0	0	0	0	0	0	0	0	0	0	0	0	0	0	0	0	0	0	0	0	0	0	0	0	0	0	0	0	0	0	0	0	0
16	PM. IL-12	0	0	0	0	0	0	0	0	0	0	0	0	0	0	0	0	0	0	0	0	0	0	0	0	0	0	0	0	0	0	0	0	0	0	0	0	0	0	0	0	0	0	0	0	0	0	0	0
17	PM. IL-12R	0	0	0	0	0	0	0	0	0	0	0	0	0	0	0	0	0	0	0	0	0	0	0	0	0	0	0	0	0	0	0	0	0	0	0	0	0	0	0	0	0	0	0	0	0	0	0	0
18	PM. IL-12/R	0	0	0	0	0	0	0	0	0	0	0	0	0	0	0	0	0	0	0	0	1	0	0	0	0	0	0	0	0	0	0	0	0	0	0	0	0	0	0	0	0	0	0	0	0	0	0	0
19	Cyto. JAK2	0	0	0	0	0	0	0	0	0	0	0	0	0	0	0	0	0	0	0	0	0	0	0	0	0	0	0	0	0	0	0	0	0	0	0	0	0	0	0	0	0	0	0	0	0	0	0	0
20	Cyto. TYK2	0	0	0	0	0	0	0	0	0	0	0	0	0	0	0	0	0	0	0	0	0	0	0	0	0	0	0	0	0	0	0	0	0	0	0	0	0	0	0	0	0	0	0	0	0	0	0	0
21	Cyto. 2STAT-4	0	0	0	0	0	0	0	0	0	0	0	0	0	0	0	0	0	0	0	0	0	0	0	0	0	0	0	0	0	0	0	0	0	0	0	0	0	0	0	0	0	0	0	0	0	0	0	0
22	Nuc. 2STAT-4	0	0	0	0	0	0	0	0	0	0	0	0	0	0	0	0	0	0	0	0	0	0	0.66868	0.49389	0	0	0	0	0	0	0	0	0	0	0	0	0	0	0	0	0	0	0	0	0	0	0	0
23	Nuc. IFN-γ	0	0	0	0	0	0	0	0	0	0	0	0	0	0	0	0	0	0	0	0	0	0	0	0.49999	0	0	0	0	0	0	0	0	0	0	0	0	0	0	0	0	0	0	0	0	0	0	0	0
24	Cyto. IFN-γ	0	0	0	0	0	0	0	0	0	0	0	0	0	0	0	0	0	0	0	0	0	0	0	0	0	0	0	0	0	0	0	0	0	0	0	0	0	0	0	0	0	0	0	0	0	0	0	0
25	PM. IFN-γ	0	0	0	0	0	0	0	0	0	0	0	0	0	0	0	0	0	0	0	0	0	0	0	0	0	0	0	0	0	0	0	0	0	0	0	0	0	0	0	0	0	0	0	0	0	0	0	0
26	PM. IFN-γR	0	0	0	0	0	0	0	0	0	0	0	0	0	0	0	0	0	0	0	0	0	0	0	0	0	0	0	0	0	0	0	0	0	0	0	0	0	0	0	0	0	0	0	0	0	0	0	0
27	PM. IFN-γ/R complex	0	0	0	0	0	0	0	0	0	0	0	0	3.1298e-06	5.8198e-05	1.1048e-10	0	0	0	0	0	0	0	0	0	0	0	0	0	0	0.4461	0.12051	0.00010373	0.00017015	0	9.1804e-08	0	0	0	0	0	0	0	0	0	0	0	0	0
28	Cyto. JAK1	0	0	0	0	0	0	0	0	0	0	0	0	0	0	0	0	0	0	0	0	0	0	0	0	0	0	0	0	0	0	0	0	0	0	0	0	0	0	0	0	0	0	0	0	0	0	0	0
29	Cyto. JAK2	0	0	0	0	0	0	0	0	0	0	0	0	0	0	0	0	0	0	0	0	0	0	0	0	0	0	0	0	0	0	0	0	0	0	0	0	0	0	0	0	0	0	0	0	0	0	0	0
30	Cyto. 2STAT-1	0	0	0	0	0	0	0	0	0	0	0	0	5.3189e-05	0.0011796	2.1002e-09	0	0	0	0	0	0	0	0	0	0	0	0	0	0	0	0.38942	0.0016093	0.0025554	0	1.4005e-06	0	0	0	0	0	0	0	0	0	0	0	0	0
31	Nuc. 2STAT-1	0	0	0	0	0	0	0	0	0	0	0	0	0.000887	0.021709	3.9649e-08	0	0	0	0	0	0	0	0	0	0	0	0	0	0	0	0	0.025771	0.039391	0	2.2206e-05	0	0	0	0	0	0	0	0	0	0	0	0	0
32	Nuc. NFAT-5	0	0	0	0	0	0	0	0	0	0	0	0	0.032744	0.0088811	2.3073e-08	0	0	0	0	0	0	0	0	0	0	0	0	0	0	0	0	0	0.32744	0	0.0064616	0	0	0	0	0	0	0	0	0	0	0	0	0
33	Nuc. iNOS	0	0	0	0	0	0	0	0	0	0	0	0	0	0	0	0	0	0	0	0	0	0	0	0	0	0	0	0	0	0	0	0	0	0	0	0	0	0	0	0	0	0	0	0	0	0	0	0
34	Cyto. SHP-1	0	0	0	0	0	0	0	0	0	0	0.0020763	0.00097714	0.0089207	0.0017795	4.4927e-09	0	0	0	0	0	0	0	0	0	0	0	0	0	0	0	0	0	0	0	0	0	0	0	0	0	0	0	0	0	0	0	0	0
35	Cyto. NFAT-5	0	0	0	0	0	0	0	0	0	0	0	0	0.083333	0.082471	1.3998e-07	0	0	0	0	0	0	0	0	0	0	0	0	0	0	0	0	0	0	0	0	0	0	0	0	0	0	0	0	0	0	0	0	0
36	PM. TLR-4	0	0	0	0	0	0	0	0	0	0	1.4928e-19	8.1338e-21	8.1134e-20	3.6852e-20	2.0093e-26	0	0	0	0	0	0	0	0	0	0	0	0	0	0	0	0	0	0	1.6289e-16	0	0	0.024385	0.00061471	4.7379e-07	9.4138e-12	1.4528e-10	2.4534e-13	2.1949e-17	0	0	0	0	0
37	PM. LPG-TLR4 complex	0	0	0	0	0	0	0	0	0	0	4.0079e-17	2.2083e-18	2.4826e-17	1.0582e-17	6.4397e-24	0	0	0	0	0	0	0	0	0	0	0	0	0	0	0	0	0	0	4.034e-14	0	0	0	0.048771	5.7079e-05	1.1551e-09	2.4822e-08	5.0792e-11	4.6286e-15	0	0	0	0	0
38	Cyto. TPL2	0	0	0	0	0	0	0	0	0	0	4.4708e-15	2.4895e-16	3.1665e-15	1.2605e-15	8.5865e-22	0	0	0	0	0	0	0	0	0	0	0	0	0	0	0	0	0	0	4.1463e-12	0	0	0	0	0.0023588	1.309e-07	1.6701e-06	4.2889e-09	3.9796e-13	0	0	0	0	0
39	Cyto. MEK1/2	0	0	0	0	0	0	0	0	0	0	7.6666e-12	4.3103e-13	6.218e-12	2.3006e-12	1.7592e-18	0	0	0	0	0	0	0	0	0	0	0	0	0	0	0	0	0	0	6.5611e-09	0	0	0	0	0	0.00042291	0.0016291	5.4908e-06	5.1829e-10	0	0	0	0	0
40	Cyto. ERK1/2	0	0	0	0	0	0	0	0	0	0	8.4162e-09	4.7714e-10	7.8403e-09	2.6738e-09	2.3155e-15	0	0	0	0	0	0	0	0	0	0	0	0	0	0	0	0	0	0	6.6866e-06	0	0	0	0	0	0	0.999	0.004527	4.3353e-07	0	0	0	0	0
41	Nuc. SP-1	0	0	0	0	0	0	0	0	0	0	1.5566e-08	8.9332e-10	2.0314e-08	5.451e-09	6.7539e-15	0	0	0	0	0	0	0	0	0	0	0	0	0	0	0	0	0	0	1.1014e-05	0	0	0	0	0	0	0	0.0055569	5.3644e-07	0	0	0	0	0
42	Nuc. IL-10	0	0	0	0	0	0	0	0	0	0	8.3626e-06	4.8824e-08	1.7269e-05	3.3424e-06	6.6184e-12	0	0	0	0	0	0	0	0	0	0	0	0	0	0	0	0	0	0	0.0048832	0	0	0	0	0	0	0	0	9.9808e-05	0	0	0	0	0
43	Cyto. IL-10	0	0	0	0	0	0	0	0	0	0	0.0020728	0.00079089	0.0085565	0.0015795	4.1949e-09	0	0	0	0	0	0	0	0	0	0	0	0	0	0	0	0	0	0	0.999	0	0	0	0	0	0	0	0	0	0	0	0	0	0
44	PM. IL-10	0	0	0	0	0	0	0	0	0	0	0	0	2.8132e-11	4.0267e-12	2.9743e-18	0	0	0	0	0	0	0	0	0	0	0	0	0	0	0	0	0	0	0	0	0	0	0	0	0	0	0	0	0	0	0.0049933	0	0
45	PM. IL-10R	0	0	0	0	0	0	0	0	0	0	0	0	2.8132e-11	4.0267e-12	2.9743e-18	0	0	0	0	0	0	0	0	0	0	0	0	0	0	0	0	0	0	0	0	0	0	0	0	0	0	0	0	0	0	0.0049933	0	0
46	PM. IL-10/R complex	0	0	0	0	0	0	0	0	0	0	0	0	1.4033e-08	2.3223e-09	2.8378e-15	0	0	0	0	0	0	0	0	0	0	0	0	0	0	0	0	0	0	0	0	0	0	0	0	0	0	0	0	0	0	0	0	0
47	Cyto. JAK2	0	0	0	0	0	0	0	0	0	0	0	0	0	0	0	0	0	0	0	0	0	0	0	0	0	0	0	0	0	0	0	0	0	0	0	0	0	0	0	0	0	0	0	0	0	0	0	0
48	Cyto. TYK2	0	0	0	0	0	0	0	0	0	0	0	0	0	0	0	0	0	0	0	0	0	0	0	0	0	0	0	0	0	0	0	0	0	0	0	0	0	0	0	0	0	0	0	0	0	0	0	0
49	Cyto. 2STAT-3	0	0	0	0	0	0	0	0	0	0	0	0	1.03e-05	3.0212e-06	7.3507e-12	0	0	0	0	0	0	0	0	0	0	0	0	0	0	0	0	0	0	0	0	0	0	0	0	0	0	0	0	0	0	0	0	0
50	Nuc. 2STAT-3	0	0	0	0	0	0	0	0	0	0	0	0	1.1114e-05	6.9861e-06	1.5281e-11	0	0	0	0	0	0	0	0	0	0	0	0	0	0	0	0	0	0	0	0	0	0	0	0	0	0	0	0	0	0	0	0	0
51	Nuc. NFIL3	0	0	0	0	0	0	0	0	0	0	0	0	0	0.05713	1.1305e-07	0	0	0	0	0	0	0	0	0	0	0	0	0	0	0	0	0	0	0	0	0	0	0	0	0	0	0	0	0	0	0	0	0
52	Cyto. NFIL3	0	0	0	0	0	0	0	0	0	0	0	0	0	0.062461	1.2865e-07	0	0	0	0	0	0	0	0	0	0	0	0	0	0	0	0	0	0	0	0	0	0	0	0	0	0	0	0	0	0	0	0	0
53	Nuc. HDAC3	0	0	0	0	0	0	0	0	0	0	0	0	0	0.025069	5.0119e-08	0	0	0	0	0	0	0	0	0	0	0	0	0	0	0	0	0	0	0	0	0	0	0	0	0	0	0	0	0	0	0	0	0
54	Cyto. HDAC3	0	0	0	0	0	0	0	0	0	0	0	0	0	0.027352	5.6964e-08	0	0	0	0	0	0	0	0	0	0	0	0	0	0	0	0	0	0	0	0	0	0	0	0	0	0	0	0	0	0	0	0	0
[truncated: 6 more columns]

## Sheet: S6-PCA score -Disease state
	Supplementary data (S6): PCA score for Disease state
	Components	PCA score
1	PM. LPG	1
2	PM.TLR2	1
3	PM. TLR6	1
4	PM. TLR-LPG Complex	0.955283
5	Cyto. MyD88	0.999791
6	Cyto. IRAK4	1
7	Cyto. P-IRAK1	0.997085
8	Cyto. Activated TRAF6	0.99868
9	Cyto. IKK activation complex	0.931371
10	Cyto. IκB kinase	0.710826
11	Cyto. Active p65 p50	0.749492
12	Nuc. NFκB	0.95898
13	Nuc. NLRP3	0.776356
14	Nuc. IL-12	0.695672
15	Cyto. IL-12	0.999998
16	PM. IL-12	0.812274
17	PM. IL-12R	0.753234
18	PM. IL-12/R	0.54486
19	Cyto. JAK2	0.830687
20	Cyto. TYK2	0.716529
21	Cyto. 2STAT-4	0.617708
22	Nuc. 2STAT-4	0.660452
23	Nuc. IFN-γ	0.674605
24	Cyto. IFN-γ	0.667783
25	PM. IFN-γ	0.720089
26	PM. IFN-γR	0.763896
27	PM. IFN-γ/R complex	0.392238
28	Cyto. JAK1	0.519643
29	Cyto. JAK2	0.525089
30	Cyto. 2STAT-1	0.81084
31	Nuc. 2STAT-1	0.814065
32	Nuc. NFAT-5	0.814061
33	Nuc. iNOS	0.987724
34	Cyto. SHP-1	0.378014
35	Cyto. NFAT-5	0.52016
36	PM. TLR-4	0.48137
37	PM. LPG-TLR4 complex	0.992447
38	Cyto. TPL2	0.712137
39	Cyto. MEK1/2	0.99752
40	Cyto. ERK1/2	0.976778
41	Nuc. SP-1	0.735182
42	Nuc. IL-10	0.993203
43	Cyto. IL-10	0.999789
44	PM. IL-10	0.65858
45	PM. IL-10R	0.670593
46	PM. IL-10/R complex	0.993157
47	Cyto. JAK2	0.560413
48	Cyto. TYK2	0.690919
49	Cyto. 2STAT-3	0.99611
50	Nuc. 2STAT-3	0.882396
51	Nuc. NFIL3	0.690874
52	Cyto. NFIL3	0.823166
53	Nuc. HDAC3	0.690874
54	Cyto. HDAC3	0.806372

## Sheet: S7-Flux -Disease state
	Supplementary data (S7): Flux of disease state
	Reaction	FLUX
1	LPG+TLR2+TLR6→ TLR-LPG complex	9
2	TLR-LPG complex→MyD88	1.99999e-06
3	IRAK4+MyD88→IRAK4+P-IRAK1	29.9003
4	P-IRAK1→ Activated TRAF6	14.9254
5	Activated TRAF6→ IKK activation complex	30.0015
6	IKB Kinase→ Active p65p50 + IKB Kinase	9.25919
7	Active p65 p50→ NFKB	10.0032
8	NFKB→N. IL12+ NLRP3	95.242
9	LPG+TLR4→ LPG-TLR4 complex	0.5
10	LPG-TLR4 complex→ TPL2	1.00001
11	TPL2→ MEK1/2 + TPL2	9.95025
12	MEK1/2 → ERK1/2 + MEK1/2	9.95024
13	IFNγR + PM. IFNγR → IFNγ/R complex	20
14	IFNγ/R complex + JAK1 + JAK2 →JAK1+JAK2+ 2-STAT1	47.619
15	2STAT-1→ N. IL12	0.952419
16	2STAT-1→ iNOS+ N. NFAT5	0.952419
17	C. NFAT5→ N. IL12	0.90998
18	ERK1/2→ SP1	47.1718
19	SP1→IL10	49.6894
20	N.IL10→ C.IL10	0.199951
21	C.IL10→ PM.IL10	2.02012
22	N.IL12→ C.IL12	0.000300015
23	2-STAT1→ 2STAT1	0.245263
24	PM. IL10+ IL10R→ IL10/R complex	0.1
25	IL10/R complex + JAK2 + TYK2 →JAK1+JAK2+ 2-STAT3	9.94152
26	C.IL10→SHP-1	2020.12
27	C.2STAT3 → N.2STAT3	320.31
28	N.2STAT3 → N.NFIL3 + N. HDAC3	119.962
29	N. NFIL3→ C.NFIL3	1004.41
30	C.NFIL3 + N. IL12→ C.NFIL3	171.441
31	N.HDAC3→ C. HDAC3	1506.92
32	C. HDAC3+ N. IL12→C. HDAC3	72.7416
33	SHP-1+ C.NFAT5→SHP-1	0
34	SHP-1+ Active p65p50→ SHP-1	2.50694
35	N. NFAT5→ C.NFAT5	0.0499098
36	C.NFAT5→ NLRP3	0.90998
37	C.NFAT5→ iNOS	9.0998
38	IKK activation complex→ IKB kinase	0.99971
39	C.IL-12→ PM.IL12	0
40	IL12R+ IL12R→ IL12?R complex	0
41	IL12/R complex + JAK2 + TYK2 →JAK1+JAK2+ 2-STAT4	0
42	C. 2STAT4→ N. 2STAT-4	0
43	N. 2STAT-4→ N. IFNγ	0
44	N. IFNγ→ IFNγ	10.02
45	IFNγ→ PM. IFNγ	5.99599
46	N. 2-STAT3 + NLRP3→N. 2-STAT3	0.000291811

## Sheet: S8-Model Reduction- Disease
	Supplementary file (S8): Model reduction values for disease state
	Sensitivity	Concentration	Flux
	0.45	1000	9
	0.45	1000	9
	0.45	1000	9
	4.8998e-08	2450	1.9991e-06
	0	1000	29.9003
	0.0032796	1506.89	29.9003
	0.0010365	2746.29	14.9254
	0.383	2407.33	30.0015
	0.041118	122.137	9.25919
	0.50489	86.0471	10.0032
	0.83707	6.1498	95.242
	1	4.4138	95.242
	0.024385	1000	0.5
	0.024385	1000	0.5
	0.048771	975.615	1.00001
	0.0023588	1049.39	9.95025
	0.00042291	1115.74	9.95024
	0	2000	20
	0	1000	20
	0.4461	200	47.619
	0	10	47.619
	0	10	47.619
	0.021709	31.5819	0.952419
	0.025771	60.6246	0.952419
	0.039391	438.896	0.952419
	0.082471	0.0062044	0.90998
	0.999	7.4625	47.1718
	0.0055569	2508.99	49.6894
	9.9808e-05	2468.95	0.199951
	0	2000	2.02012
	1.7534e-06	40.6977	0.000300147
	0.38942	1888.83	0.245263
	0.0049933	1000	0.1
	0.0049933	1000	0.1
	0.00058193	1208.45	9.94152
	0	800	9.94152
	0	800	9.94152
	0.999	0.26613	2020.12
	0.99202	120.125	320.31
	0.00026834	778.905	119.962
	0.00026834	778.905	119.962
	1	239.934	1004.41
	0	0.035743	171.441
	0	5000	171.441
	1	239.937	1506.92
	0	3000	72.7416
	0	3000	72.7416
	0	3000	0
	0	10	0
	0	3000	2.50694
	0	100	2.50694
	0.0064616	5.7525	0.0499098
	0.083333	0.0056402	0.90998
	0	0.0056402	9.0998
	0.048771	2256.59	0.99971
	0	0	0
	0	0	0
	0	0	0
	1	0	0
	0	1	0
	0	1	0
	0	0	0
	0.66868	0	0
	0.49999	12.3695	10.02
	0	60	5.99599
	0	778.905	0.000291811
	0	15	0.000291811
